# Supplementary material for: Identification of Drug Repurposing Candidates for Coxsackievirus B3 Infection in iPSC-Derived Brain-like Endothelial Cells
Source: Int J Mol Sci. 2025 Jul 22;26(15):7041. doi: 10.3390/ijms26157041 (PMC12346471; doi:10.3390/ijms26157041)
Supplement: Supplementary file 1 [file ijms-26-07041-s001.zip]

Archive with 1 entries (1 files):
- ijms-3750695-supplementary.pdf
